# Supplementary material for: Comparative Efficacy of ALK Inhibitors for Treatment-Naïve ALK-Positive Advanced Non-Small Cell Lung Cancer with Central Nervous System Metastasis: A Network Meta-Analysis
Source: Int J Mol Sci. 2023 Jan 23;24(3):2242. doi: 10.3390/ijms24032242 (PMC9917367; doi:10.3390/ijms24032242)
Supplement: Supplementary file 1 [file ijms-24-02242-s001.zip]

Archive with 1 entries (1 files):
- ijms-2148951-supplementary.pdf
